# Supplementary material for: Opsonized antigen activates Vδ2+ T cells via CD16/FCγRIIIa in individuals with chronic malaria exposure
Source: PLoS Pathog. 2020 Oct 21;16(10):e1008997. doi: 10.1371/journal.ppat.1008997 (PMC7605717; doi:10.1371/journal.ppat.1008997)
Supplement: S1 Data — (XLSX) [file ppat.1008997.s007.xlsx]

## Sheet: Figure 1A
Figure 1 A
	%CX3CR1+		%Perforin+		%Granulysin+		%Granzyme B+
CD16-	CD16+	CD16-	CD16+	CD16-	CD16+	CD16-	CD16+
15.5	41.4	21.8	62.1	77.6	98.3	79.1	98.3
56.8	98.3	92.8	100	9.25	20	56.8	100
54.5	93.5	95.7	100	39.1	69.8	75.3	97.6
2.03	50	79.7	100	15.5	0	36.5	100
37.5	78.6	23.2	67	17.4	31.1	74.9	97.1
18.2	71.1	76.7	100	61.9	81.1	66.5	98.9
10.1	80.3	3.79	62.3	59	96.7	38.8	98.4
8.7	69.3	96.9	99.1	53.7	98.2	64.2	99.1
0.47	33.3	92.7	100	17.7	100	34.7	100
40.3	97.4	92.9	99.3	51	81.5	51.8	100
16.2	75.1	16.5	71.3	46.7	89.5	68.5	98.3
59	93.9	98.1	99.7	65.2	88.7	81.7	99.7
8.46	51.2	49.4	95.3	37.6	97.7	68.8	100
15.8	59.7	97.4	100	66.2	99.6	70.8	99.2
2.28	25	65.5	100	33.6	43.8	53.3	100
35.4	60.5	29.3	81.6	77.5	97.4	73.6	97.4
17	57.1	25.8	83.3	81.7	100	82.4	100
55.2	100	31	89.5	69	94.7	72.4	100
14.9	59.5	16.9	76.2	18.5	25	62.6	95.2
35.3	100	4.12	37.1	78.2	41.4	39.4	100
9.57	27	8.13	48.7	70.8	98.3	60.8	98.3
73.7	100	36.8	100	31.6	57.1	60.5	100
0.97	23.5	11	64.7	17.9	88.2	14.8	82.4
15.7	56.1	95.5	100	90.1	99.8	77.5	98.9
53.4	98.3	89.8	98.8	63.9	96.5	77	100
17.6	35.3	84.9	100	90.6	100	65.5	94.1
4.86	65	82.6	100	27.7	80	40.8	100
16.9	65.4	82.3	100	68.3	99.2	53.3	97.5
63.2	85.1	95.8	97.8	81.4	58.2	82.1	93.3
5.4	40	1.92	25.5	68.3	90.9	31.5	80
77	100	52	98.6	92.8	100	91.4	100
3.81	58.3	3.63	66.7	77.6	100	37.1	91.7
2.7	0	71.4	100	3.69	50	23.5	100
18.2	59.1	5.01	40.9	4.56	9.09	72	100
20	82.5	8.27	41.9	79.3	94.9	58.6	99.1
32.8	90.3	80.6	84.5	61.9	95.1	56.4	96.1
14.1	44.2	19.1	66.8	72.4	97	73.3	98
5.01	30.7	72.9	98.8	23.8	78.7	72.3	100
7.8	82.4	3.49	92.2	19.6	84.3	30.4	94.1
31.2	61.5	87.2	99.1	50.6	57.5	80.3	98
11.8	62.2	97.6	100	63.5	64.4	63.6	95.5
31.7	76.9	13.2	46.2	20	41	63.8	92.3
67.8	95.1	97.7	99.8	41.9	70.9	79.5	99.9
77.2	96.6	94.5	98.4	83.9	67.9	91.5	97.4
51.5	91.7	22.4	75	90.5	100	80.1	100
27.2	63.7	16.2	41.8	76.6	94.3	79.7	99
18.5	52.1	7.25	27.1	89.1	97.9	65.2	89.6
8.59	52.6	87.3	99.8	81.6	100	75.1	99.8
38.1	85.7	99.7	100	6.59	2.86	70.3	96.2
54.7	94.1	90.3	99	78.3	96	89.7	96
25.6	74.3	18.7	60.7	80.5	94.7	73.7	98.5
22.7	100	42.2	0	73.8	0	87.1	100
12.4	60	88.1	100	54	96.9	62.8	99.4
10.8	33.7	15.1	44.9	34.6	57.8	79.8	95.9
36.4	76.9	3.69	13.8	24.1	13.8	55.7	78.5
7.73	56.3	6.87	42.7	18	32	56.4	100
78.4	99.2	42.9	100	87.8	100	92.7	100
14.7	59	13.7	58	73.6	97.1	54.9	94.2
70.2	90.1	75.7	97.8	98.7	100	95.9	100
26.1	71.6	51.8	98.6	77.9	100	73.3	99.9
58.3	99.6	25.2	98.1	92.4	100	70.2	99.9
84.9	99.3	28.1	78.4	48.3	50	91.9	99.5
28.9	64.8	2.28	22.7	94.2	94.3	81.9	97.7
46	82.4	29.3	83.3	91.3	100	89	100
83.8	97.7	49.3	91.8	87.7	82.7	91.6	99.5

## Sheet: Figure 1B
Figure 1B
Number of Cytotoxic Markers vs. % CD16+
0	1	2	4	3
2.37	5.92593	14.2857	55	28.95
0	0	0	75.9	33.16
0	0.857143	3.04054	13	17.55
0	1.63934	3.58974	36.4	15.59
0	0	0	5.08	3.52
0	0	0	16.6	6.16
0.58	0.84507	2.3622	6.6	3.87
0.67	0.357143	0	13	4.39
0	1.96078	0	62.7	31.43
0	0	14.2857	63.6	33.33
23.1	22.2222	58.9744	33.8	36.68
11.6	18.4211	57.1429	81.9	72.35
0	0	11.5385	79.3	44.22
0	0	0	66.7	25
0	0	6.12245	25.9	5.95
0	0	0	57.6	7.69
16.7	11.9403	46.875	27.4	39.91
0	0	5.26316	42.5	29.2
0	0	0	75	0
0	0.787402	0	58.9	32.08
0	2.7	3.08	33.3	24.24
0	0	8.82	25	1.91
0	0	1.19	36.8	17.09
0	0.98	8.51	57.1	37.31
0	0	0.5	0	2.33
0	0	0	33.3	4.76
0	2	3.7	51.1	6.98
0	0	6.25	75	36.44
0	0	6.94	79.7	42.5
0	0	0	58.9	30.49
0	0	0	28.6	5.71
0	0	2.47	85.2	39.79
0	0	18.18	65	30.77
0	6.77	20.8	67.1	30.11
0	0	4.55	73.9	34.49
0	0	0.83	22.4	4.09
0	0.99	0.89	70.3	19.54
6.78	15.14	16.05	25	31.82
0	0	3.77	48.9	29.24
0	3.57	16.67	91.7	79.95
4.35	6.31	18.94	83.3	24.32
1.14	0.97	4.67	42.8	34.02
0	0	0	52.3	4.44
12.5	0	33.33	62.5	28.57
7.14	13.54	21.79	52.5	32.53
0	1.61	3.61	16.2	3.85
0	0	1.43	27.6	6.25
0	0	0	79.9	39.05
0	0	16.67	36.4	30.43
3.7	16.47	42.11	77.8	61.54
2.17	8.51	17.23	45.3	47.35
5.26	44.44	40.91	64.2	62
0.75	1.32	10	90.9	83.33
1.28	0	1.35	84.2	42.59
1.64	2.27	16.67	72.7	35
1.03	13.58	27.92	81.8	58.78
2.81	9.92	20.66	58.6	36.32
4.35	13.91	33.04	78.9	52.54
0	2.92	13.92	66.7	20
4.29	8.6	19.23	66.7	38.6
0	0.25	0.96	35.3	7.5
3.23	0	9.27	46.2	27.63
6.12	9.52	40.68	92.9	63.41
0	0	4.42	22.1	9.63
1.67	3.76	8.97	60.1	36.1
2.62	6.94	15.31	56.9	28.57
5.44	8.56	25.28	76.1	55.74
0	0.38	1.68	25.5	4.85
0	0	4.84	74.4	31.15
0	0	5.76	54.2	20.93
4	3.03	41.03	82.1	64
0	3.19	11.3	22.2	24.24
4.55	5.41	20.54	84	60
0	0.88	18.15	78.6	42.35

## Sheet: Figure 1C
Figure 1C
%	CD16-	CD16+
Tbet+Eomes-	29.76	55.515
Tbet+Eomes+	16.43	13.939
Tbet-Eomes+	18.351	2.244
Tbet-Eomes-	35.456	23.348

## Sheet: Figure 1D
Figure 1D
	%KIR 2DL3		%KIR 2DS1/L1/S1/S5		%KIR 3DL1
Subject ID	CD16-	CD16+	CD16-	CD16+	CD16-	CD16+
3039	1.93	58	0.85	5.88	2.47	21.2
3043	0.06	7.95	4.42	67.35	0.49	3.36
3061	0.42	2.83	0.47	14.35	1.16	3.57
3062	6.42	32.48	8.36	12.18	0.4	7.32
3084	1.16	11.17	0.13	1.24	0.29	4.45
3090	3.41	11.85	3.14	24.2	2.17	3.42
3099	9.13	51.53	25.4	91.55	1.24	5.23
3124	0.69	5.43	1.23	10.04	0.97	1.43
3128	0.27	3.34	0.61	7.89	0.36	0.09
3149	0.58	8.39	0.33	0	0.85	0.61
3220	0.62	12	0.44	1.54	6	1.47
3278	2.52	40.85	1.62	2.48	2.25	4.39
3280	0.43	23.73	0.35	2.09	1.94	3.85
3293	1.53	19.68	0.49	2.25	2.49	1.85
3300	0.88	31.9	0.51	6.09	4.92	3.15
3312	18.2	60.93	0.49	5.58	2.32	3.35
3087	34.4	81	4.1	1.35	0.29	1.36
3089	0	0	28.58	60.45
3160	0.45	5.29	28.13	68.83
3182	0	1.17	0.62	3.34
3326			0.47	6.05
3337			0.26	1.95

## Sheet: Figure 1E
Figure 1E
Subject ID	%CD16-	%CD16+	CD16-MFI	CD16+MFI
1410	81.3	50.9	775	476
1411	74.1	75	851	527
1443	84.6	36.2	539	385
1444	97.8	79.9	1071	573
1447	77.6	36.8	421	429
3018	47.2	36.8	548	429
3142	88.4	58.8	679	410
3245	81	22.6	499	407
3260	91.3	59.7	501	416
3281	87.3	44.6	681	423

## Sheet: Figure 2A
Figure 2A
VGamma9 TCR MFI		VDelta2 TCR MFI
CD16-	CD16+	CD16-	CD16+
833	545	1100	832
422	358	1148	978
433	266	1026	817
822	583	924	790
671	493	914	804
720	508	830	795
655	576	822	760
456	280	964	834
464	269	1074	895
618	528	979	918
683	429	1095	959
523	554	778	767
498	421	1042	858
794	518	1031	831
463	402	1109	923
403	278	1020	974
322	207	1071	832
724	388	1039	607
682	448	963	800
572	524	830	622
283	230	884	757
568	488	1062	802
396	443	745	684
442	545	728	727
645	463	769	607
630	421	1011	938
729	528	1038	866
477	352	1086	828
511	363	931	809
762	290	690	671
679	426	1041	495
807	568	690	590
863	502	856	747
347	272	876	780
767	659	1024	765
660	564	1168	860
459	421	802	667
658	597	821	709
568	375	905	820

## Sheet: Figure 2B
Figure 2B
Anti-CD16	Isotype
60.9	0
80	0.12
29.6	0.3
13.1	0.16
45.9	0.01
70	2.3
58.9	1.5
45.2	0.5
48.9	0.11
36.2	0.02
89.3	3.5
4.83	4.5
22.2	0.04
24	0.13
11.3	0.01
28.8	0.01
63.5	0.14
6.58	0.12
3.63	0
7.63	0.02
0.87	0
12.3	0.13
5.31	0.13
10.9	2.3
15.9	0.22
51.7	5.4
64.2	2.7
71.1	1.13
76.6	1.79
49.8	0.78
52.3	0.56
10.4	1.45
6.35	0.08
17	0.54
32.7	3.2

## Sheet: Figure 2C
Figure 2C
%CD16	%IFNy
60.9	1.27
80	39.7
29.6	5.32
13.1	5.16
45.9	5.1
70	11.1
58.9	29.5
45.2	19.3
48.9	39.7
36.2	21.6
89.3	41.1
4.83	2.25
22.2	24
24	15.8
11.3	3.93
28.8	3.7
63.5	40.6
6.58	8.18
3.63	10.3
7.63	1.97
0.87	4.78
12.3	10.8
5.31	4.24
10.9	0
15.9	10.3
51.7	21.6
64.2	39.9
71.1	20.4
76.6	55.8
49.8	32.6
52.3	19.8
10.4	10
6.35	4.23
17	2.17
32.7	15.9

## Sheet: Figure 2D
Figure 2D
%VD2+IFNy+			%VD2+CD107a+
Subject ID	α-CD16	iRBC	α-CD16	iRBC
3005	5.13	18.2	21.2	35.3
3048	22.5	14.3	40.9	31
3062	14.8	4.88	36.4	18.7
3087	1.71	33	12.7	40.7
3093	4.3	20.8	11.3	31.8
3097	4.17	7.18	12.9	18.7
3143	3.11	27.8	13.8	40.4
3311	12.5	21.6	24	38.4
3349	7.41	5.13	26.4	10.1
3357	10.9	16.6	34.6	41.5

## Sheet: Figure 2E
Figure 2E
%IFNy+			%CD107a+
Subject ID	CD16+	CD16-	CD16+	CD16-
3005	35.7	13.07	35.7	14.1
3048	55.3	-8.2	55.3	-9.9
3062	58.9	-9.92	58.9	-17.7
3087	14.4	31.29	14.4	28
3093	38.9	16.5	38.9	20.5
3097	67	3.01	67	5.8
3143	24.7	24.69	24.7	26.6
3311	46.8	9.1	46.8	14.4
3349	68.9	-2.28	68.9	-16.3
3357	57.8	5.7	57.8	6.9

[truncated: 9 more sheets: Figure 3B, Figure 3C, Figure 4B, Figure 4C, Figure 5, Supplemental Figure 3, Supplemental Figure 4B, Supplemental Figure 5B, Supplemental Figure 5C]
